# Supplementary material for: Nutritional and Functional Properties of Terminalia ferdinandiana Fruits Wild Harvested from Western Australia
Source: Foods. 2024 Sep 12;13(18):2888. doi: 10.3390/foods13182888 (PMC11431513; doi:10.3390/foods13182888)
Supplement: Supplementary file 1 [file foods-13-02888-s001.zip]

Archive with 1 entries (1 files):
- foods-3173231-supplementary.pdf
